# Supplementary material for: Enzalutamide Versus Abiraterone plus Prednisolone Before Chemotherapy for Castration-resistant Prostate Cancer: A Multicenter Randomized Controlled Trial
Source: Eur Urol Open Sci. 2022 May 19;41:16–23. doi: 10.1016/j.euros.2022.04.016 (PMC9257638; doi:10.1016/j.euros.2022.04.016)
Supplement: Supplementary data 3 [file mmc3.xlsx]

## Sheet: Supplementary Table  1
Supplementary Table 1. Previous systemic treatment for prostate cancer
	ENZ (n=92)	ABI (n=92)
Surgical castration	3 (3%)	3 (3%)
Leuprolide	44 (48%)	45 (49%)
Goserelin	23 (25%)	20 (22%)
Degarelix	22 (24%)	24 (26%)
Bicalutamide	87 (95%)	87 (95%)
Flutamide	54 (59%)	51 (55%)
Chlormadinone acetate	7 (8%)	5 (5%)
Estramustine phosphate	11 (12%)	14 (15%)
Ethinylestradiol	7 (8%)	4 (4%)
Dexamethasone	3 (3%)	4 (4%)
Betamethasone	1 (1%)	0
Radium-223	1 (1%)	0
Docetaxel*	1 (1%)	0
Abbreviations: ENZ, enzalutamide; ABI, abiraterone plus prednisolone. *The patient is included in intention to treat analysis because docetaxel history was found at the time of data cleaning.

## Sheet: Supplementary Table  2
Supplementary Table 2. Previous history
	ENZ (n=92)	ABI (n=92)
Acute cholangitis	1	0
Acute myocardial infarction	4	2
Angina Pectoris	2	3
Appendicitis	5	2
Arteriosclerosis obliterans	1	0
Asbestosis	1	0
Asthma	1	0
Atrial fibrillation	0	1
Bile duct cancer	1	0
Bladder cancer	0	1
Blepharoptosis	0	1
Carotid artery stenosis	1	0
Cataract	3	2
Cerebral arteriovenous malformation	0	1
Cerebral hemorrhage	2	2
Cerebral infarction	5	5
Cervical spondylosis	1	0
Choledocholithiasis	0	1
Chronic subdural hematoma	0	1
Colon polyp	2	0
Colorectal cancer	1	5
Compression fracture	0	2
Diabetes mellitus	1	2
Empyema	0	2
Epididymitis	1	0
Esophageal cancer	1	2
Femoral neck fracture	1	3
Gallbladder cancer	0	1
Gallstone	1	4
Gastric cancer	4	5
Gastroduodenal ulcer	1	2
Glaucoma	1	0
Heart failure	0	1
Hemorrhoid	1	0
Hyperlipidemia	0	2
Hypertension	3	8
Idiopathic thrombocytopenic purpura	1	0
Ileus	1	0
Inguinal hernia	0	2
Ischemic heart disease	1	0
Liver cancer	1	0
Lung cancer	3	1
Malignant lymphoma	0	2
Osteonecrosis of jaw	1	0
Pancreatic cancer	0	1
Pancreatitis	0	1
Parkinson disease	1	0
Pharyngeal cancer	0	2
Pheochromocytoma	1	0
Pituitary tumor	0	1
Pneumothorax	0	3
Pseudogout	0	1
Pulmonary tuberculosis	0	2
Pulmonary valve stenosis	0	1
Renal stone	2	1
Retinal detachment	1	0
Rib fracture	0	1
Salivolithiasis	0	1
Shingles	0	2
Sinusitis	1	0
Skin cancer	0	1
Sleep apnea syndrome	1	0
Spinal stenosis	0	1
Thyroid cancer	1	1
Ureteral stone	0	1
Ventricular septum defect	0	1
Vertebrobasilar insufficiency	1	0
Volvulus	1	0
Abbreviations: ENZ, enzalutamide; ABI, abiraterone plus prednisolone.

## Sheet: Supplementary Table  3
Supplementary Table 3. Comorbidity
	ENZ (n=92)	ABI (n=92)
Acute myocardial infarction	0	1
Alzheimer-type dementia	0	1
Anemia	1	0
Angina Pectoris	0	2
Arteriosclerosis obliterans	0	1
Asthma	1	1
Atrial fibrillation	2	5
Autoimmune pancreatitis	1	0
Benign prostate hyperplasia	2	1
Bronchitis	0	1
Central retinal vein occlusion	0	1
Cerebral infarction	1	1
Choledocholithiasis	0	1
Chronic kidney disease	1	0
Constipation	0	2
Diabetes mellitus	18	23
Gastric cancer	0	1
Glaucoma	1	1
Heart failure	1	2
Hepatitis B	1	0
Hepatitis C	0	1
Hyperlipidemia	14	12
Hypertension	36	40
Hyperthyroidism	0	2
Hypertrophic cardiomyopathy	0	1
Hyperuricemia	2	3
Hypothyroidism	1	1
Insomnia	0	1
Interstitial pneumonia	1	2
Liposarcoma	0	1
Malignant lymphoma	1	0
Mitral regurgitation	0	1
Osteonecrosis of jaw	1	0
Parkinson disease	1	0
Pharyngeal cancer	0	1
Polycythemia	1	1
Polymyalgia rheumatica	1	0
Renal failure	2	0
Ringworm	0	1
Shingles	0	1
Spinal disc herniation	1	0
Spinal stenosis	1	0
Ulcerative colitis	0	1
Venous thrombosis	0	1
Ventricular aneurysm	1	0
Vertigo	0	1
Abbreviations: ENZ, enzalutamide; ABI, abiraterone plus prednisolone.

## Sheet: Supplementary Table  4
Supplementary Table 4. The best objective response evaluated by RECIST version 1.1
	ENZ (n=92)	ABI (n=92)
Complete response	2 (2%)	3 (3%)
Partial response	9 (10%)	14 (15%)
Stable disease	48 (52%)	36 (39%)
Progressive disease	10 (11%)	17 (18%)
Not evaluable	23 (25%)	22 (24%)
Abbreviations: RECIST, the Response Evaluation Criteria in Solid Tumors; ENZ, enzalutamide; ABI, abiraterone plus prednisolone.

## Sheet: Supplementary Table  5
Supplementary Table 5. Systemic post-treatment for prostate cancer after study treatments
		ENZ (n=92)	ABI (n=92)
Second line
	(study treatment continued)	24 (26%)	12 (13%)
	None	17 (18%)	22 (24%)
	Abiraterone + prednisolone	18 (20%)	0
	Enzalutamide	0	28 (30%)
	Docetaxel	21 (23%)	21 (23%)
	Ethinylestradiol	5 (5%)	4 (4%)
	Estramustine phosphate	1 (1%)	1 (1%)
	Radium-223	2 (2%)	1 (1%)
	Flutamide	0	2 (2%)
	Apalutamide	1 (1%)	0
	Dexamethasone	1 (1%)	1 (1%)
	Betamethasone	1 (1%)	0
	Cisplatin + etoposide	1 (1%)	0
Third line
	Abiraterone + prednisolone	1	1
	Enzalutamide	1	9
	Docetaxel	7	8
	Ethinylestradiol	6	7
	Estramustine phosphate	2	2
	Radium-223	3	1
	Apalutamide	1	0
	Dexamethasone	1	2
	Betamethasone	1	0
	Cabazitaxel	9	9
	Everolimus	1	0
Forth line
	Abiraterone + prednisolone	5	4
	Docetaxel	4	1
	Ethinylestradiol	3	3
	Radium-223	3	0
	Flutamide	0	1
	Dexamethasone	0	3
	Cabazitaxel	3	5
Fifth line
	Abiraterone + prednisolone	1	0
	Enzalutamide	1	2
	Docetaxel	1	1
	Ethinylestradiol	0	1
	Estramustine phosphate	0	1
	Radium-223	0	2
	Bicalutamide	0	1
	Flutamide	1	0
	Dexamethasone	1	0
	Cabazitaxel	3	0
Sixth line
	Enzalutamide	0	1
	Ethinylestradiol	0	1
	Dexamethasone	0	1
	Cabazitaxel	1	2
Seventh line
	Ethinylestradiol	0	1
Abbreviations: ENZ, enzalutamide; ABI, abiraterone plus prednisolone.

## Sheet: Supplementary Table  6
Supplementary Table 6. All adverse events
		ENZ (n=92)		ABI (n=92)
		Any grade	Grade ≧3	Any grade	Grade ≧3
Adverse events of any cause		60 (65%)	10 (11%)	60 (65%)	19 (21%)
	Anemia	17 (18%)	3 (3%)	19 (21%)	3 (3%)
	Thrombocytopenia	5 (5%)	0	4 (4%)	1 (1%)
	Neutropenia	0	0	1 (1%)	0
	Malaise	22 (24%)	0	7 (8%)	1 (1%)
	Fatigue	7 (8%)	0	4 (4%)	1 (1%)
	Decreased appetite	16 (17%)	1 (1%)	9 (10%)	1 (1%)
	Nausea	9 (10%)	1 (1%)	3 (3%)	1 (1%)
	Vomiting	4 (4%)	0	3 (3%)	1 (1%)
	Body weight loss	7 (8%)	0	8 (9%)	1 (1%)
	Increased aspartate aminotransferase	8 (9%)	1 (1%)	16 (17%)	4 (4%)
	Increased alanine aminotransferase	6 (7%)	2 (2%)	15 (16%)	7 (8%)
	Increased gamma-glutamyl transpeptidase	1 (1%)	1 (1%)	0	0
	Liver injury	0	0	1 (1%)	0
	Fracture	2 (2%)	2 (2%)	4 (4%)	2 (2%)
	Bone pain	3 (3%)	2 (2%)	6 (7%)	3 (3%)
	Arthralgia	1 (1%)	1 (1%)	2 (2%)	0
	Hypertension	3 (3%)	0	7 (8%)	3 (3%)
	Edema	1 (1%)	0	5 (5%)	1 (1%)
	Diarrhea	4 (4%)	0	0	0
	Constipation	3 (3%)	0	1 (1%)	0
	Anal hemorrhage	1 (1%)	0	0	0
	Rash	2 (2%)	0	2 (2%)	2 (2%)
	Erythroderma	0	0	1 (1%)	1 (1%)
	Hot flash	2 (2%)	0	2 (2%)	0
	Pruritus	1 (1%)	0	0	0
	Gastric cancer	0	0	2 (2%)	1 (1%)
	Gastric ulcer	0	0	1 (1%)	1 (1%)
	Esophageal cancer	0	0	1 (1%)	1 (1%)
	Rupture of aortic aneurysm	1 (1%)	1 (1%)	0	0
	Acute myocardial infarction	0	0	1 (1%)	1 (1%)
	Arrhythmia	1 (1%)	1 (1%)	0	0
	Atrial fibrillation	1 (1%)	0	0	0
	ST elevation in electrocardiogram	1 (1%)	0	0	0
	Renal disorder	1 (1%)	0	1 (1%)	1 (1%)
	Dehydration	0	0	1 (1%)	1 (1%)
	Hyponatremia	0	0	1 (1%)	1 (1%)
	Hypokalemia	1 (1%)	0	2 (2%)	0
	Hyperglycemia	0	0	1 (1%)	0
	Increased lactate dehydrogenase	1 (1%)	0	0	0
	Increased alkaline phosphatase	1 (1%)	0	1 (1%)	0
	Numbness	1 (1%)	0	0	0
	Myalgia	1 (1%)	0	3 (3%)	0
	Joint stiffness	1 (1%)	0	0	0
	Hematuria	1 (1%)	0	1 (1%)	0
	Gallbladder wall thickness	1 (1%)	0	0	0
	Drowsiness	1 (1%)	0	0	0
	Sleep disorder	0	0	2 (2%)	0
	Vertigo	2 (2%)	0	0	0
	Dizziness	0	0	2 (2%)	0
	Headache	2 (2%)	0	1 (1%)	0
	Seizure	1 (1%)	0	1 (1%)	0
	Cognitive disturbance	0	0	1 (1%)	0
	Osteonecrosis of jaw	1 (1%)	0	1 (1%)	0
	Mucositis	0	0	1 (1%)	0
	Dry mouth	1 (1%)	0	0	0
	Cough	1 (1%)	0	0	0
	Rhinorrhea	1 (1%)	0	0	0
	Epistaxis	1 (1%)	0	0	0
	Tinnitus	0	0	1 (1%)	0
	Dysgeusia	0	0	1 (1%)	0
	Heatstroke	0	0	1 (1%)	0
	Pain	1 (1%)	0	0	0
	Fever*	0	0	1 (1%)	Not available
Data are n (%). Abbreviations: ENZ, enzalutamide; ABI, abiraterone plus prednisolone. *Grade was not reported.
